# Supplementary material for: Vitamin D Supplementation: Association With Serum Cytokines in Pediatric Hematopoietic Stem Cell Transplantation
Source: Front Pediatr. 2022 Jul 13;10:913586. doi: 10.3389/fped.2022.913586 (PMC9326107; doi:10.3389/fped.2022.913586)
Supplement: Supplementary file 1 [file Table_1.xlsx]

## Sheet: General characteristics data 
Study ID	Diagnosis	Age at transplant	Gender	Donor type	Donor source	Conditioning	Vitamin D supplementation	Pre Serum vitamin D Level (ng/ml)	Day+30 Serum vitamin D Level (ng/ml)	IL-2	IL-6	IP-10	MIG	RANTES	TNF-α	Post IL-2	Post IL-6	Post IP-10	Post MIG	Post RANTES	Post TNF-α	GVHD during the study
1	SCD	6.6	Male	MUD	BM	RIC	Standard of care	31.2	33	0.0474	0	0	0	164.338	0.3376							No
2	AML	2.8	Female	MUD	PBSC	MAC	Stoss Dosing	26	34	0.0109	0.3075	4.6489	0.6471	159.774	0.3225							Yes
3	SAA	10.8	Male	Haplo	BM	RIC	Standard of care	14	33	0.0109	0.0305	4.8417	1.7228	71.8069	0.3225	0.1771	1.5621	7.6985	5.0499	162.718	0.3435	Yes
4	ALL	14.3	Female	MUD	BM	MAC	Stoss Dosing	11	40	0.3214	0.1922	13.1668	19.9559	148.64	0.5855	0.4226	0.0305	9.1439	2.5481	145.529	0.2811	Yes
5	SCD	19.3	Female	MUD	BM	RIC	Stoss Dosing	16	30	0.0474	0.0305	0	0	171.767	0.3225	0.1771	0.268	6.1958	4.5322	133.568	0.4512	No
6	HLH	10.4	Female	Haplo	PBSC	RIC	Standard of care	4.8	21	0.1317	1.1921	4.4115	0.5786	122.743	0.4076	0.1317	23.0064	10.2822	0.9971	176.414	0.3225	Yes
7	AML	7.1	Male	Haplo	PBSC	MAC	Standard of care	25	43	0.0474	0	0	0	146.723	0.3225	0.0109	0.0071	4.945	0.4433	77.3615	0.3225	No
8	AML	18.8	Male	MMUD	PBSC	MAC	Stoss Dosing	18	28	0.0474	0.0583	0	0.4433	145.243	0.2811	0.0474	0.0305	5.6923	0.9262	176.786	0.3225	Yes
9	SCD	5.7	Male	MUD	BM	RIC	Standard of care	11	72	0.1771	0.0071	8.1152	0.0612	122.931	0.3225	0.1317	0.0071	5.7554	0.5786	140.985	0.3225	No
10	SCD	8.9	Female	MMUD	PBSC	RIC	Standard of care	17.5	22	0.1771	0.089	17.4876	25.2081	152.353	0.3647	0.1771	0.1562	0	1.1398	94.0903	0.3225	Yes
11	SCD	16.9	Male	MUD	BM	RIC	Stoss Dosing	12.5	39	0.0474	0.0305	9.5895	1.871	122.725	0.3647	0	0.0071	4.1009	0	140.041	0.3225	No
12	AML	15.9	Female	MMUD	BM	MAC	Standard of care	39.4	46	0.0882	0.0071	4.1121	0.311	131.756	0.3647	0.0882	0.8425	9.2375	3.4714	140.788	0.3225	No
13	SCD	8.6	Female	MRD	BM	RIC	Standard of care	40.6	38	0.0882	0.0071	4.4211	0	158.399	0.3225	0.0109	0.0071	4.1616	0	141.196	0.4076	No
14	CML	14.9	Female	MUD	BM	MAC	Stoss Dosing	26.3	23.7	0.0474	0.0305	0	0.311	144.55	0.3647	0.0109	0.0071	10.0834	2.2453	158.947	0.3225	No
15	ALL	13.7	Female	MRD	BM	MAC	Standard of care	17.2	30	0.0109	1.0395	6.2188	0	30.85	0.3225	0.0882	1.2959	7.5486	6.1779	142.614	0.4954	No
16	ALL	14	Male	MMUD	BM	MAC	Standard of care	45	36	0	0.089	3.985	0.9971	153.792	0.2811	0	0.0305	6.9091	0.7162	73.1146	0.2811	No
17	SCD	14	Female	MRD	BM	RIC	Stoss Dosing	20.9	57	0	0.089	7.1648	3.1613	107.656	0.4512	0.0882	0.0583	4.7345	0	105.137	0.4512	No
18	AML	3.9	Male	Haplo	PBSC	MAC	Stoss Dosing	17	14	0.0882	0.2295	3.8735	0.7858	149.188	0.3225	0.0109	0.0071	0	0	124.522	0.2811	Yes
19	SCD	15	Female	MUD	BM	RIC	Standard of care	11.6	23	0.1771	0.0071	0	0	143.196	0.4076	0.0109	0.1217	2.9404	0	163.453	0.2811	No
20	SCD	7	Male	MUD	BM	RIC	Standard of care	26	62	0.1317	0.0071	4.9136	0.4433	113.493	0.4076	0	305	5.9818	1.0683	139.825	0.2811	No
21	ALL	15	Male	Haplo	BM	MAC	Stoss Dosing	43	25	0.0474	0	0	0	156.791	0.2811	0.0474	0.3075	3.6971	0	158.878	0.4076	No
22	SAA	9.9	Female	MUD	BM	RIC	Standard of care	29	44	0.1317	3.8881	11.6096	304	2.0302	0.3225	0.0109	0	5.6186	5.0499	127.156	0.3225	No
23	MDS	11	Male	MUD	BM	MAC	Standard of care	26	31	0.0109	0.0583	0	0	170.647	0.2406	0.0882	0.0071	7.4263	5.2901	143.276	0.2811	no
24	AML	16	Female	MMUD	BM	MAC	Stoss Dosing	12	32	0.1771	0.0583	5.9937	0.9971	113.493	0.4076	0	2.647	6.9376	2.0201	160.283	0.3225	No
25	ALL	16	Male	MUD	BM	MAC	Standard of care	18	52	0	0.0583	5.2499	0	156.364	0.2811	0.2721	0.0305	22.7495	38.2916	35.2564	0.3647	Yes
26	CML	17	Female	Haplo	BM	MAC	Stoss Dosing	13	36	0.3214	0.1217	0	0	139.298	0.2811	0.0109	0.1217	6.0383	0	152.418	0.2811	No
27	AML	2	Male	MUD	BM	MAC	Stoss Dosing	39	26	0	0	5.2677	0.5106	134.708	0.2811	0.0882	1.3484	10.0331	5.1299	144.266	0.2811	No
28	T cell Lymphoma	7	Female	MMUD	BM	MAC	Stoss Dosing	25	33	0	0.0071	4.2673	0	168.762	0.2811	0.0474	0.2295	12.6156	5.21	82.8089	0.2406	No
29	DBA	18	Female	MRD	BM	RIC	Standard of care	34	36	0	0	0	2.8535	156.095	0.3225	0.6887	0.1922	2.5775	0	132.105	0.2811	No
30	SCD	14	Male	MMUD	BM	RIC	Stoss Dosing	12	37	0	0	3.2337	0	135.575	0.2811	0	0.4746	5.4572	0.4433	145.406	0.2811	No
31	SAA	12	Female	MRD	BM	RIC	Standard of care	61	44	0	0	0	0	105.442	0.2811	0	0.0071	0	0	204.829	0.2811	No
32	ALL	16	Male	Haplo	BM	MAC	Standard of care	23	38.16	0	0	0	0	124.835	0.2811	0	0.348	12.8416	4.1763	199.157	0.3225	Yes
33	AML	17	Female	MRD	BM	MAC	Stoss Dosing	24	34.8	0	0.1562	5.189	0.9971	150.036	0.3225	0.1771	0.4316	4.9992	2.8535	164.074	0.3647	No
34	AML	1.5	Male	MRD	BM	MAC	Standard of care	27	55.08	0.01069	0.0583	6.1901	0	197.349	0.2811	0.0109	0.0071	1.4391	0.1208	164.074	0.3647	Yes
35	SCD	14	Female	Haplo	BM	RIC	Stoss Dosing	24.18	38.48	0.0474	0.5184	0	0.9971	134.184	0.2811	0	0.089	4.7513	0.9262	119.402	0.2406	No
36	AML	9	Male	MUD	BM	MAC	Standard of care	30.11	25.04	0	0.0071	0	0	131.352	0.2406	0	1.6164	8.9179	9.1456	131.334	0.2811	Yes
37	DBA	17	Female	Haplo	BM	RIC	Standard of care	21.18	49.65	0.1097	3.6964	3.4701	3.2774	132.4	0.2811	0	0.0071	0	0.8558	131.499	0.2811	No
38	SCD	3	Male	Haplo	BM	RIC	Stoss Dosing	51.66	28.94	0	0	0	0	155.693	0.2811	0.0109	0.0071	0	0.0062	163.716	0.2811	No
39	AML	3	Male	MRD	BM	MAC	Standard of care	31.24	49.6	0	0	0	0	155.693	0.2811	0.0109	0	0	0.1827	121.495	0.2811	No
40	SCD	24	Female	MUD	BM	RIC	Stoss Dosing	25.99	41.42	0.0109	8.2628	0	22.0981	163.287	0.3225	0.0882	2.1774	6.352	46.469	119.939	0.2811	No
41	ALL	11	Male	MRD	BM	MAC	Stoss Dosing	35.31	50.99	0	1.9493	4.8978	2.2453	213.132	0.2811	0	0.0071	5.9034	5.5312	115.013	0.2406	Yes
				MUD: matched unrelated donor	BM: Bone marrow	MAC: Myeloablative
				MRD: matched related donor	PBSC: Peripheral blood stem cells	RIC: Reduced intensity conditioning
				Haplo: Haploidentical
				MMUD: mismatched unrelated
